# Supplementary material for: A taxonomic revision of the Neoserica (sensu lato) calva group (Coleoptera, Scarabaeidae, Sericini)
Source: Zookeys. 2014 Oct 20;(448):47–81. doi: 10.3897/zookeys.448.8368 (PMC4233394; doi:10.3897/zookeys.448.8368)
Supplement: XML Treatment for Neoserica (s. l.) gulinqingensis [file zookeys.448.8368-treatment6.xml]

<!DOCTYPE tp:taxon-treatment
  PUBLIC "-//TaxonX//DTD Taxonomic Treatment Publishing DTD v0 20100105//EN" "tax-treatment-NSO.dtd">
<tp:taxon-treatment xmlns:tp="http://www.plazi.org/taxpub"><tp:treatment-meta><kwd-group><label>Taxon classification</label><kwd><named-content content-type="kingdom">Animalia</named-content></kwd><kwd><named-content content-type="order">Coleoptera</named-content></kwd><kwd><named-content content-type="family">Scarabaeidae</named-content></kwd></kwd-group><mixed-citation publication-type="journal"><person-group><name><surname>Liu</surname><given-names>Wan-Gang</given-names></name><name><surname>Fabrizi</surname><given-names>Silvia</given-names></name><name><surname>Bai</surname><given-names>Ming</given-names></name><name><surname>Yang</surname><given-names>Xing-Ke</given-names></name><name><surname>Ahrens</surname><given-names>Dirk</given-names></name></person-group><article-title>A taxonomic revision of the <tp:taxon-name><tp:taxon-name-part taxon-name-part-type="genus">Neoserica</tp:taxon-name-part> <tp:taxon-name-part taxon-name-part-type="sensu">(sensu lato)</tp:taxon-name-part> <tp:taxon-name-part taxon-name-part-type="species">calva</tp:taxon-name-part></tp:taxon-name> group (<tp:taxon-name><tp:taxon-name-part taxon-name-part-type="order">Coleoptera</tp:taxon-name-part></tp:taxon-name>, <tp:taxon-name><tp:taxon-name-part taxon-name-part-type="family">Scarabaeidae</tp:taxon-name-part></tp:taxon-name>, <tp:taxon-name><tp:taxon-name-part taxon-name-part-type="tribe">Sericini</tp:taxon-name-part></tp:taxon-name>)</article-title><source>Zookeys</source><day>20</day><month>10</month><year>2014</year><volume>2014</volume><issue>448</issue><fpage>47</fpage><lpage>81</lpage><pub-id pub-id-type="doi">10.3897/zookeys.448.8368</pub-id></mixed-citation></tp:treatment-meta><tp:nomenclature><tp:taxon-name>
                        <tp:taxon-name-part taxon-name-part-type="genus">Neoserica</tp:taxon-name-part>
                        <tp:taxon-name-part taxon-name-part-type="sensu">(s. l.)</tp:taxon-name-part>
                        <tp:taxon-name-part taxon-name-part-type="species">gulinqingensis</tp:taxon-name-part>
                        <object-id xmlns:xlink="http://www.w3.org/1999/xlink" content-type="zoobank" xlink:type="simple">http://zoobank.org/E5578439-5EA0-40CF-841D-C7813281E9DD</object-id>
                    </tp:taxon-name><tp:taxon-status xmlns:xlink="http://www.w3.org/1999/xlink" xlink:type="simple">sp. n.</tp:taxon-status><xref ref-type="fig" rid="F2">Figs 2A–D</xref><xref ref-type="fig" rid="F6">, 6</xref><!--PageBreak--><!--PageBreak--><!--PageBreak--><!--PageBreak--></tp:nomenclature><tp:treatment-sec sec-type="Type material examined"><title>Type material examined.</title><p>Holotype: ♂ [China] “Gulinqing, Maguan, Yunnan, 20.VII.2006, leg. Mao Benyong, Lang Juntong etc.” (HBUM).</p></tp:treatment-sec><tp:treatment-sec sec-type="Description"><title>Description.</title><p>Body length: 5.9 mm, length of elytra: 4.2 mm, width: 3.2 mm. Body oblong, dark reddish brown, antennal club yellowish brown, dorsal surface dull and nearly glabrous, labroclypeus and anterior two thirds of frons shiny.</p><p>Labroclypeus subtrapezoidal, little wider than long, widest at base; lateral margins convergent and convex anteriorly; anterior angles moderately rounded; anterior margin distinctly sinuate medially; margins moderately reflexed; surface weakly elevated medially and shiny, finely and densely punctate, with a few single setae. Frontoclypeal suture indistinctly incised, weakly elevated and moderately angled medially. Smooth area anterior to eye approximately 2.5 times as wide as long. Ocular canthus moderately long and narrow, finely and sparsely punctate, with a single terminal seta. Frons on posterior half dull; finely and densely punctate; with a few erect setae beside eyes and behind frontoclypeal suture, dense fine setae on posterior half. Eyes very large, ratio diameter/interocular width: 0.94. Antenna with ten antennomeres, club with four antennomeres and weakly reflexed, 1.4 times as long as remaining antennomeres combined. Mentum elevated and slightly flattened anteriorly. Labrum transverse, short, not produced medially, with weak median sinuation.</p><p>Pronotum transverse, nearly twice as wide as long, widest shortly before base; lateral margins weakly convex and convergent in anterior third, weakly narrowed posteriorly; anterior angles weakly produced and blunt; posterior angles blunt, slightly rounded at tip; anterior margin with a fine and complete marginal line, weakly convexly produced medially; surface densely and finely punctate, with minute setae in punctures; lateral and anterior border sparsely setose; hypomeron distinctly carinate basally. Scutellum long, with fine, dense punctures, at base punctures less dense, glabrous.</p><p>Elytra oblong, widest at middle; striae weakly impressed, finely and moderately densely punctate; even intervals flat, with evenly and moderately dense punctures; odd intervals convex, with sparse, fine punctures concentrated along striae, impunctate medially, with minute setae in punctures; penultimate lateral interval with a few long single setae. Epipleural edge fine, ending at moderately curved external apical angle of elytra; epipleura densely setose; apical border with a fine rim of microtrichomes (visible at 100× magnification).</p><p>Ventral surface dull, finely and densely punctate. Metasternum except long seta on disc nearly glabrous, sparsely covered with minute setae in punctures. Metacoxa glabrous, with a few single setae laterally. Abdominal sternites finely and densely punctuate, glabrous except minute setae in punctures, with a transverse row of coarse punctures each bearing a robust long seta. Mesosternum between mesocoxae as wide as mesofemur. Ratio of length of metepisternum/metacoxa: 1/1.32. Pygidium weakly convex and dull, coarsely and densely punctate, without smooth midline, with a few long setae at apex, otherwise glabrous.</p><p>Legs moderately slender. Femora with two longitudinal rows of setae, finely and sparsely punctate. Metafemur moderately shiny and sparsely finely punctate; anterior margin acute, behind anterior margin without serrated line; posterior margin entirely serrated ventrally and moderately widened at apex; posterior margin finely serrated dorsally, glabrous. Metatibia slender and moderately long, widest at apex, ratio of width/length: 1/3.3; dorsal margin moderately carinate, with one group of spines, only; former basal group reduced to a single spine at middle, apical group at three quarters of metatibial length; with a blunt carina beside dorsal margin in basal half bearing a few short robust setae in single robust punctures with serrated margin; external face longitudinally convex, coarsely but sparsely punctate; ventral margin finely serrated, with three robust setae, with the apical one being more distant; medial face impunctate, glabrous, apex moderately truncate interiorly near tarsal articulation. Tarsomeres ventrally with sparse, short setae, not carinate laterally, with fine sparse punctures dorsally; metatarsomeres with a strongly serrated ventral ridge; metatarsomere I as long as following two tarsomeres combined and half of its length longer than dorsal tibial spur. Protibia short, bidentate, not widened laterally before basal tooth; anterior claws symmetrical, basal tooth of inner claw sharply truncate at apex.</p><p>Aedeagus. Fig. <xref ref-type="fig" rid="F3">3A–C</xref>.</p><fig id="F3" position="float" orientation="portrait"><label>Figure 3.</label><caption><p><bold>A–D</bold> <italic><tp:taxon-name><tp:taxon-name-part taxon-name-part-type="genus">Neoserica</tp:taxon-name-part> <tp:taxon-name-part taxon-name-part-type="species">gulinqingensis</tp:taxon-name-part></tp:taxon-name></italic> sp. n. (holotype) <bold>E–H</bold> <italic><tp:taxon-name><tp:taxon-name-part taxon-name-part-type="genus">Neoserica</tp:taxon-name-part> <tp:taxon-name-part taxon-name-part-type="species">anonyma</tp:taxon-name-part></tp:taxon-name></italic> sp. n. (holotype) <bold>I–L</bold> <italic><tp:taxon-name><tp:taxon-name-part taxon-name-part-type="genus">Neoserica</tp:taxon-name-part> <tp:taxon-name-part taxon-name-part-type="species">zheijangensis</tp:taxon-name-part></tp:taxon-name></italic> sp. n. (holotype). <bold>A, E, I</bold> aedeagus, left side lateral view <bold>C, G, K</bold> aedeagus, right side lateral view <bold>B, F, J</bold> parameres, dorsal view <bold>D, H, L</bold> habitus. Scale: 0.5 mm. Habitus not to scale.</p></caption><graphic xmlns:xlink="http://www.w3.org/1999/xlink" xlink:href="zookeys-448-047-g003.jpg" position="float" orientation="portrait" xlink:type="simple" id="oo_32840.jpg"/></fig><p>Female unknown.</p></tp:treatment-sec><tp:treatment-sec sec-type="Diagnosis"><title>Diagnosis.</title><p><italic><tp:taxon-name><tp:taxon-name-part taxon-name-part-type="genus">Neoserica</tp:taxon-name-part> <tp:taxon-name-part taxon-name-part-type="species">gulinqingensis</tp:taxon-name-part></tp:taxon-name></italic> sp. n. differs form <italic><tp:taxon-name><tp:taxon-name-part taxon-name-part-type="genus">Neoserica</tp:taxon-name-part> <tp:taxon-name-part taxon-name-part-type="species">calvoides</tp:taxon-name-part></tp:taxon-name></italic> by the shape of the parameres: the left paramere is not reduced in length, subequal in length to the less widened dorsal lobe of the right paramere.</p></tp:treatment-sec><tp:treatment-sec sec-type="Etymology"><title>Etymology.</title><p>The new species is named after its type locality, Gulinqing.</p></tp:treatment-sec><tp:treatment-sec><!--Section generated to contain objects referenced in tp:taxon-treatment.--><fig id="F2" position="float" orientation="portrait"><label>Figure 2.</label><caption><p><bold>A–D</bold> <italic><tp:taxon-name><tp:taxon-name-part taxon-name-part-type="genus">Neoserica</tp:taxon-name-part> <tp:taxon-name-part taxon-name-part-type="species">menghaiensis</tp:taxon-name-part></tp:taxon-name></italic> sp. n. (holotype) <bold>E–H</bold> <italic><tp:taxon-name><tp:taxon-name-part taxon-name-part-type="genus">Neoserica</tp:taxon-name-part> <tp:taxon-name-part taxon-name-part-type="species">liangi</tp:taxon-name-part></tp:taxon-name></italic> sp. n. (holotype) <bold>I–L</bold> <italic><tp:taxon-name><tp:taxon-name-part taxon-name-part-type="genus">Neoserica</tp:taxon-name-part> <tp:taxon-name-part taxon-name-part-type="species">calvoides</tp:taxon-name-part></tp:taxon-name></italic> sp. n. (holotype). <bold>A, E, I</bold> aedeagus, left side lateral view <bold>C, G, K</bold> aedeagus, right side lateral view <bold>B, F, J</bold> parameres, dorsal view <bold>D, H, L</bold> habitus. Scale: 0.5 mm. Habitus not to scale.</p></caption><graphic xmlns:xlink="http://www.w3.org/1999/xlink" xlink:href="zookeys-448-047-g002.jpg" position="float" orientation="portrait" xlink:type="simple" id="oo_32839.jpg"/></fig><fig id="F6" position="float" orientation="portrait"><label>Figure 6.</label><caption><p>Distribution of the species of the <italic><tp:taxon-name><tp:taxon-name-part taxon-name-part-type="genus">Neoserica</tp:taxon-name-part> <tp:taxon-name-part taxon-name-part-type="species">calva</tp:taxon-name-part></tp:taxon-name></italic> group.</p></caption><graphic xmlns:xlink="http://www.w3.org/1999/xlink" xlink:href="zookeys-448-047-g006.jpg" position="float" orientation="portrait" xlink:type="simple" id="oo_32843.jpg"/></fig></tp:treatment-sec></tp:taxon-treatment>
