# Supplementary material for: A taxonomic revision of the Neoserica (sensu lato) calva group (Coleoptera, Scarabaeidae, Sericini)
Source: Zookeys. 2014 Oct 20;(448):47–81. doi: 10.3897/zookeys.448.8368 (PMC4233394; doi:10.3897/zookeys.448.8368)
Supplement: XML Treatment for Neoserica (s. l.) luxiensis [file zookeys.448.8368-treatment13.xml]

<!DOCTYPE tp:taxon-treatment
  PUBLIC "-//TaxonX//DTD Taxonomic Treatment Publishing DTD v0 20100105//EN" "tax-treatment-NSO.dtd">
<tp:taxon-treatment xmlns:tp="http://www.plazi.org/taxpub"><tp:treatment-meta><kwd-group><label>Taxon classification</label><kwd><named-content content-type="kingdom">Animalia</named-content></kwd><kwd><named-content content-type="order">Coleoptera</named-content></kwd><kwd><named-content content-type="family">Scarabaeidae</named-content></kwd></kwd-group><mixed-citation publication-type="journal"><person-group><name><surname>Liu</surname><given-names>Wan-Gang</given-names></name><name><surname>Fabrizi</surname><given-names>Silvia</given-names></name><name><surname>Bai</surname><given-names>Ming</given-names></name><name><surname>Yang</surname><given-names>Xing-Ke</given-names></name><name><surname>Ahrens</surname><given-names>Dirk</given-names></name></person-group><article-title>A taxonomic revision of the <tp:taxon-name><tp:taxon-name-part taxon-name-part-type="genus">Neoserica</tp:taxon-name-part> <tp:taxon-name-part taxon-name-part-type="sensu">(sensu lato)</tp:taxon-name-part> <tp:taxon-name-part taxon-name-part-type="species">calva</tp:taxon-name-part></tp:taxon-name> group (<tp:taxon-name><tp:taxon-name-part taxon-name-part-type="order">Coleoptera</tp:taxon-name-part></tp:taxon-name>, <tp:taxon-name><tp:taxon-name-part taxon-name-part-type="family">Scarabaeidae</tp:taxon-name-part></tp:taxon-name>, <tp:taxon-name><tp:taxon-name-part taxon-name-part-type="tribe">Sericini</tp:taxon-name-part></tp:taxon-name>)</article-title><source>Zookeys</source><day>20</day><month>10</month><year>2014</year><volume>2014</volume><issue>448</issue><fpage>47</fpage><lpage>81</lpage><pub-id pub-id-type="doi">10.3897/zookeys.448.8368</pub-id></mixed-citation></tp:treatment-meta><tp:nomenclature><tp:taxon-name>
                        <tp:taxon-name-part taxon-name-part-type="genus">Neoserica</tp:taxon-name-part>
                        <tp:taxon-name-part taxon-name-part-type="sensu">(s. l.)</tp:taxon-name-part>
                        <tp:taxon-name-part taxon-name-part-type="species">luxiensis</tp:taxon-name-part>
                        <object-id xmlns:xlink="http://www.w3.org/1999/xlink" content-type="zoobank" xlink:type="simple">http://zoobank.org/5EA97BA7-B353-4E95-AF9F-EC366F161FA4</object-id>
                    </tp:taxon-name><tp:taxon-status xmlns:xlink="http://www.w3.org/1999/xlink" xlink:type="simple">sp. n.</tp:taxon-status><xref ref-type="fig" rid="F5">Figs 5E–H</xref><xref ref-type="fig" rid="F6">, 6</xref></tp:nomenclature><tp:treatment-sec sec-type="Type material examined"><title>Type material examined.</title><p>Holotype: ♂ [China] “China (Yunnan) Dehong Dai Aut. Pref., mount. Range 31km E Luxi, 2280m, <named-content xmlns:xlink="http://www.w3.org/1999/xlink" content-type="dwc:verbatimCoordinates" xlink:type="simple">24°29'31"N/ 98°52'58"E</named-content> (grassland/ pasture, under stones/ shrubs, in moss/ litter) 3.VI.2007 D.W. Wrase [19]” (ZFMK).</p></tp:treatment-sec><tp:treatment-sec sec-type="Description"><title>Description.</title><p>Body length: 6.1 mm, length of elytra: 4.6 mm, width: 3.2 mm. Body oblong-oval, dark reddish brown, antennal club yellowish brown, dorsal surface dull and nearly glabrous, labroclypeus and anterior half of frons shiny.</p><p>Labroclypeus shortly subtrapezoidal, distinctly wider than long, widest at base; lateral margins nearly straight and convergent anteriorly; anterior angles strongly rounded; anterior margin distinctly sinuate medially; margins moderately reflexed; surface slightly elevated medially and shiny, finely and densely punctate, with a few single setae. Frontoclypeal suture invisible. Smooth area anterior to eye narrow, approximately 1.2 times as wide as long. Ocular canthus short and narrow, sparsely punctate, with a single terminal seta. Frons on posterior half dull; finely and moderately densely punctate; with a few long and erect setae beside eyes and behind frontoclypeal suture, with dense, fine setae on posterior half. Eyes small, ratio diameter/interocular width: 0.59. Antenna with ten antennomeres, club with four antennomeres and straight, 1.4 times as long as remaining antennomeres combined. Mentum elevated and slightly flattened anteriorly. Labrum transverse, short, not produced medially, with median sinuation.</p><p>Pronotum moderately transverse, widest at base; lateral margins evenly convex and convergent anteriorly; anterior angles distinctly produced and sharp; posterior angles blunt, moderately rounded at tip; anterior margin nearly straight, with a fine and complete marginal line; surface moderately densely and finely punctate, with minute setae in punctures; lateral and anterior border sparsely setose; hypomeron distinctly carinate basally. Scutellum large, with fine, dense punctures, glabrous, on midline punctures less dense.</p><p>Elytra short-oval, widest shortly behind middle; striae weakly impressed, finely and moderately densely punctate; intervals weakly convex, with moderately dense punctures concentrated along striae, with minute setae in punctures, lateral odd intervals with a few single, erect setae. Epipleural edge fine, ending at moderately curved external apical angle of elytra; epipleura densely setose; apical border with a fine rim of microtrichomes (visible at 100× magnification).</p><p>Ventral surface dull, finely and densely punctate. Metasternum except long seta on disc nearly glabrous, sparsely covered with minute setae in punctures. Metacoxa glabrous, with a few single setae laterally. Abdominal sternites finely and densely punctuate, glabrous except minute setae in punctures, with a transverse row of coarse punctures each bearing a robust long seta. Mesosternum between mesocoxae as wide as mesofemur. Ratio of length of metepisternum/metacoxa: 1/1.39. Pygidium weakly convex and dull, coarsely and densely punctate, without smooth midline, with a few long setae near apex.</p><p>Legs moderately slender. Femora with two longitudinal rows of setae, finely and sparsely punctate. Metafemur dull, sparsely and finely punctate; anterior margin acute, behind anterior margin without serrated line; posterior margin entirely serrated ventrally and moderately widened at apex; posterior margin finely serrated dorsally, glabrous. Metatibia slender and moderately long, widest at apex, ratio of width/length: 1/3.5; dorsal margin finely carinate, with two groups of spines; basal group at middle, apical group at three quarters of metatibial length; in basal half with a few short robust setae in single robust punctures with serrated margin; external face longitudinally convex, finely and densely punctate, glabrous; ventral margin finely serrated, with three robust equidistant setae; medial face densely and finely punctate, glabrous, apex moderately truncate interiorly near tarsal articulation. Tarsomeres ventrally with sparse, short setae, not carinate laterally, impunctate dorsally; metatarsomeres with a strongly serrated ventral ridge and a few fine punctures dorsally; metatarsomere I as long as following two tarsomeres combined and nearly half of its length longer than dorsal tibial spur. Protibia short, bidentate, not widened before basal tooth; anterior claws symmetrical, basal tooth of inner claw sharply truncate at apex.</p><p>Aedeagus. Fig. <xref ref-type="fig" rid="F5">5E–G</xref>.</p><p>Female unknown.</p></tp:treatment-sec><tp:treatment-sec sec-type="Diagnosis"><title>Diagnosis.</title><p><italic><tp:taxon-name><tp:taxon-name-part taxon-name-part-type="genus">Neoserica</tp:taxon-name-part> <tp:taxon-name-part taxon-name-part-type="species">luxiensis</tp:taxon-name-part></tp:taxon-name></italic> sp. n. is rather similar to <italic><tp:taxon-name><tp:taxon-name-part taxon-name-part-type="genus">Neoserica</tp:taxon-name-part> <tp:taxon-name-part taxon-name-part-type="species">koelkebecki</tp:taxon-name-part></tp:taxon-name></italic> sp. n. in general appearance and the shape of the male genitalia. It differs from the latter by the slightly shorter antennal club and the shape of the aedeagus: the process of the apical phallobase is situated dorsolaterally, the right paramere is much wider than that in <italic><tp:taxon-name><tp:taxon-name-part taxon-name-part-type="genus">Neoserica</tp:taxon-name-part> <tp:taxon-name-part taxon-name-part-type="species">koelkebecki</tp:taxon-name-part></tp:taxon-name></italic>.</p></tp:treatment-sec><tp:treatment-sec sec-type="Etymology"><title>Etymology.</title><p>This new species is named after its type locality, Luxi.</p></tp:treatment-sec><tp:treatment-sec><!--Section generated to contain objects referenced in tp:taxon-treatment.--><fig id="F5" position="float" orientation="portrait"><label>Figure 5.</label><caption><p><bold>A–D</bold> <italic><tp:taxon-name><tp:taxon-name-part taxon-name-part-type="genus">Neoserica</tp:taxon-name-part> <tp:taxon-name-part taxon-name-part-type="species">koelkebecki</tp:taxon-name-part></tp:taxon-name></italic> sp. n. (holotype) <bold>E–H</bold> <italic><tp:taxon-name><tp:taxon-name-part taxon-name-part-type="genus">Neoserica</tp:taxon-name-part> <tp:taxon-name-part taxon-name-part-type="species">luxiensis</tp:taxon-name-part></tp:taxon-name></italic> sp. n. (holotype) <bold>I–L</bold> <italic><tp:taxon-name><tp:taxon-name-part taxon-name-part-type="genus">Neoserica</tp:taxon-name-part> <tp:taxon-name-part taxon-name-part-type="species">ailaoshanica</tp:taxon-name-part></tp:taxon-name></italic> sp. n. (holotype). <bold>A, E, I</bold> aedeagus, left side lateral view <bold>C, G, K</bold> aedeagus, right side lateral view <bold>B, F, J</bold> parameres, dorsal view <bold>D, H, L</bold> habitus. Scale: 0.5 mm. Habitus not to scale.</p></caption><graphic xmlns:xlink="http://www.w3.org/1999/xlink" xlink:href="zookeys-448-047-g005.jpg" position="float" orientation="portrait" xlink:type="simple" id="oo_32842.jpg"/></fig><fig id="F6" position="float" orientation="portrait"><label>Figure 6.</label><caption><p>Distribution of the species of the <italic><tp:taxon-name><tp:taxon-name-part taxon-name-part-type="genus">Neoserica</tp:taxon-name-part> <tp:taxon-name-part taxon-name-part-type="species">calva</tp:taxon-name-part></tp:taxon-name></italic> group.</p></caption><graphic xmlns:xlink="http://www.w3.org/1999/xlink" xlink:href="zookeys-448-047-g006.jpg" position="float" orientation="portrait" xlink:type="simple" id="oo_32843.jpg"/></fig></tp:treatment-sec></tp:taxon-treatment>
